# Supplementary material for: Pancreatic Cystic Neoplasms: Diagnosis and Management
Source: Diagnostics (Basel). 2023 Jan 5;13(2):207. doi: 10.3390/diagnostics13020207 (PMC9857870; doi:10.3390/diagnostics13020207)
Supplement: Supplementary file 1 [file diagnostics-13-00207-s001.zip]

Archive with 2 entries (2 files):
- Video S1_ EUS of serous cyst.mp4
- Video S2_ EUS of cyst with mural nodule.mp4
